# Supplementary material for: A Set of Fluorescent Protein-Based Markers for Major Vesicle Coat Proteins in Yeast
Source: Membranes (Basel). 2025 Jul 13;15(7):209. doi: 10.3390/membranes15070209 (PMC12299396; doi:10.3390/membranes15070209)
Supplement: Supplementary file 1 [file membranes-15-00209-s001.zip]

Archive with 1 entries (1 files):
- membranes-3635179-supplementary.xlsx
