# Supplementary material for: A Set of Fluorescent Protein-Based Markers for Major Vesicle Coat Proteins in Yeast
Source: Membranes (Basel). 2025 Jul 13;15(7):209. doi: 10.3390/membranes15070209 (PMC12299396; doi:10.3390/membranes15070209)
Supplement: Supplementary file 1 [file membranes-15-00209-s001.zip › membranes-3635179-supplementary.xlsx]

## Sheet: Supplemental Table 1 Plasmids
Plasmid	Parental Plasmid	Inserted Fragments	Restriction Sites for construction	Primers	Templates /Sources	Restriction Sites for transformmation	Insert Locus	Construction Method	Note
Cl209	CLHN-GFP-URA(K.l.) [1]; KT209-2GFP [2,3]		I-SceI, SacI					Digestion and T4 ligase	All the fragments were generated by plasmid digestion.
PSEC13-Sec13-Cl209	Cl209	PSEC13-Sec13	HindIII	AACGCGGCCGCCAGCTGAAAAGAGCGTTTAAACAGGGAAATATAGATGC; CGACCTGCAGCGTACGAAGCCTGATGAACTTCACCAGCGGG	Genomic DNA			Recombination Kit
PSEC23-Sec23-Cl209	Cl209	PSEC23-Sec23	HindIII	AACGCGGCCGCCAGCTGAAGCGAGGGAAATCCAGAGGCAG; ACGACCTGCAGCGTACGAAGCTGCCTGACCAGAGACGGCTAC	Genomic DNA			Recombination Kit
PSEC13-Sec13-mNG-Cl209	PSEC13-Sec13-Cl209	mNeonGreen	NheI	GGGTTAATTAACATCGCTAGCATGGTGAGCAAGGGCGAGG; AAGTGGCGCGCCTCACCTAGGCTTGTACAGCTCGTCCATGCCC	CLHN-mNeonGreen-URA [4]	XbaI	SEC13 ORF	Recombination Kit
PSEC23-Sec23-mNG-Cl209	PSEC23-Sec23-Cl209	mNeonGreen	NheI	GGGTTAATTAACATCGCTAGCATGGTGAGCAAGGGCGAGG; AAGTGGCGCGCCTCACCTAGGCTTGTACAGCTCGTCCATGCCC	CLHN-mNeonGreen-URA	SphI	SEC23 ORF	Recombination Kit
Cop1-GFP-URA(K.l.)	CLHN-GFP-URA(K.l.)	Cop1	HindIII	ACGCGGCCGCCAGCTGAAATGAAGATGTTAACTAAATTTGAATCAAAGTCCACTAGG; TCCCACGACCTGCAGCGTACGAAGCTACACGTATTCTTAATCCGGATGCAGGTGC	Genomic DNA	EcoRI	COP1 ORF	Recombination Kit
Sec21-GFP-URA(K.l.)	CLHN-GFP-URA(K.l.)	Sec21	HindIII	ACGCGGCCGCCAGCTGAAATGTCTGCACATACTTACAAAAAGTTTGAAAACTCG; TCCCACGACCTGCAGCGTACGAAGCCTGCATTAGACCATTCACCAGATCAGAG	Genomic DNA	BamHI	SEC21 ORF	Recombination Kit
Apl2-GFP-URA(K.l.)	CLHN-GFP-URA(K.l.)	Apl2	HindIII	ACGCGGCCGCCAGCTGAAATGCCACCATTGGATAAAAGAATCAAGAAGTTTC; TCCCACGACCTGCAGCGTACGAAGCGAATAAATCGAGGAGATCCTGTGACACTATATTGC	Genomic DNA	BstXI	APL2 ORF	Recombination Kit
Apm1-GFP-URA(K.l.)	CLHN-GFP-URA(K.l.)	Apm1	HindIII	ACGCGGCCGCCAGCTGAAATGGCTTCTGCAGTGTATTTTTGCG; TCCCACGACCTGCAGCGTACGAAGCCGTCAGCCTTATTGTATAATCATCACCACTTTG	Genomic DNA	EcoRI	APM1 ORF	Recombination Kit
Apl1-2GFP-URA(C.a.)	KT209-2GFP	Apl1	HindIII, SalI	ACGCGGCCGCCAGCTGAAGCTTATGTCCGATCAAAAAGTTTTTGCCAGATATAAAGC; GCACCGTCACCGATCCGTCGACCCGAAAAGGGCCGTTTCATAGAGAGTTTTC	Genomic DNA	SnaBI	APL1 ORF	Recombination Kit
Aps2-2GF-URA(C.a.)	KT209-2GFP	Aps2	HindIII, SalI	ACGCGGCCGCCAGCTGAAGCTTATGGCAGTACAGTTTATACTGTGCTTTAATAAGC; GCACCGTCACCGATCCGTCGACCGTCTAGTCTATCTAAAATACTTAGTCTTTCTAACAGCATATC	Genomic DNA	NsiI	APS2 ORF	Recombination Kit
Apl5-GFP-URA(K.l.)	CLHN-GFP-URA(K.l.)	Apl5	HindIII	ACGCGGCCGCCAGCTGAAATGACCTCTTTATATGCACCTGGGGC; TCCCACGACCTGCAGCGTACGAAGCAATGTCAGTGCTTTGGTCTCGAAGAAATTC	Genomic DNA	HindIII	APL5 ORF	Recombination Kit
Apm3-GFP-URA(K.l.)	CLHN-GFP-URA(K.l.)	Apm3	HindIII	ACGCGGCCGCCAGCTGAAATGTATTTGTCATTCTATATCACTGATACAAAGAACAAACTTATTTTCC; TCCCACGACCTGCAGCGTACGAAGCCAGCCTTACTTGAAAATTGCCTGTCTG	Genomic DNA	BglII	APM3 ORF	Recombination Kit
Vps26-GFP-URA(K.l.)	CLHN-GFP-URA(K.l.)	Vps26	HindIII	ACGCGGCCGCCAGCTGAAATGAGTATTTTTTTCAAGCCGCCGATTG; TCCCACGACCTGCAGCGTACGAAGCCCGGGTCCTGTACAATGTTATTTCTGATTG	Genomic DNA	EcoRI	VPS26 ORF	Recombination Kit
Vps5-GFP-URA(K.l.)	CLHN-GFP-URA(K.l.)	Vps5	HindIII	ACGCGGCCGCCAGCTGAAATGGACTACGAGGATAATCTAGAAGCACC; TCCCACGACCTGCAGCGTACGAAGCAAGATTGGTTTGGTAGAATGTCTCCCAAAG	Genomic DNA	StuI	VPS5 ORF	Recombination Kit
CLHN-ycomCherry-TRP(K.l.)	CLHN-mCherry-TRP(K.l.) [3]	ycomCherry	NheI, AvrII	CTGGGTTAATTAACATCGCTAGCATGGTTTCTAAGGGTGAAGAAGACAACATG; GTGGCGCGCCTCACCTAGGGAATGGACGCGTTGGAACTGGAATCTTATACAATTCATCCATACCACCAGTTGAATGTC	PATG8-ycomCherry-Atg8-NatMX6 [5]			Recombination Kit
CLHN-2ycomCherry-TRP(K.l.)	CLHN-ycomCherry-TRP(K.l.)	ycomCherry	MulI, AvrII	GTTCCAACGCGTGATCTAGAGAAGCCATTCATGGTTTCTAAGGGTGAAGAAGACAACATG; GGCGCGCCTCACCTAGGCTTATACAATTCATCCATACCACCAGTTGAATGTC	CLHN-ycomCherry-TRP(K.l.)			Digestion and T4 ligase
Sec13-2ycomCherry-TRP(K.l.)	CLHN-2ycomCherry-TRP(K.l.)	Sec13	BsiWI	ACGCGGCCGCCAGCTGAAATGGTCGTCATAGCTAATGCGCAC; TCCCACGACCTGCAGCGTACGAAGCCTGATGAACTTCACCAGCGGGTTC	Genomic DNA	ClaI	SEC13 ORF	Recombination Kit
Sec23-2ycomCherry-TRP(K.l.)	CLHN-2ycomCherry-TRP(K.l.)	Sec23	BsiWI	ACGCGGCCGCCAGCTGAAATGGACTTCGAGACTAATGAAGACATCAACG; TCCCACGACCTGCAGCGTACGAAGCTGCCTGACCAGAGACGGCTAC	Genomic DNA	SphI	SEC23 ORF	Recombination Kit
Cop1-2ycomCherry-TRP(K.l.)	CLHN-2ycomCherry-TRP(K.l.)	Cop1	BsiWI	ACGCGGCCGCCAGCTGAAATGAAGATGTTAACTAAATTTGAATCAAAGTCCACTAGG; TCCCACGACCTGCAGCGTACGAAGCTACACGTATTCTTAATCCGGATGCAGGTGC	Genomic DNA	EcoRI	COP1 ORF	Recombination Kit
Sec21-2ycomCherry-TRP(K.l.)	CLHN-2ycomCherry-TRP(K.l.)	Sec21	BsiWI	ACGCGGCCGCCAGCTGAAATGTCTGCACATACTTACAAAAAGTTTGAAAACTCG; TCCCACGACCTGCAGCGTACGAAGCCTGCATTAGACCATTCACCAGATCAGAG	Genomic DNA	NcoI	SEC21 ORF	Recombination Kit
Apl2-2ycomCherry-TRP(K.l.)	CLHN-2ycomCherry-TRP(K.l.)	Apl2	BsiWI	ACGCGGCCGCCAGCTGAAATGCCACCATTGGATAAAAGAATCAAGAAGTTTC; TCCCACGACCTGCAGCGTACGAAGCGAATAAATCGAGGAGATCCTGTGACACTATATTGC	Genomic DNA	NsiI	APL2 ORF	Recombination Kit
Apm1-2ycomCherry-TRP(K.l.)	CLHN-2ycomCherry-TRP(K.l.)	Apm1	BsiWI	ACGCGGCCGCCAGCTGAAATGGCTTCTGCAGTGTATTTTTGCG; TCCCACGACCTGCAGCGTACGAAGCCGTCAGCCTTATTGTATAATCATCACCACTTTG	Genomic DNA	EcoRI	APM1 ORF	Recombination Kit
Apl1-2ycomCherry-TRP(K.l.)	CLHN-2ycomCherry-TRP(K.l.)	Apl1	BsiWI	ACGCGGCCGCCAGCTGAAATGTCCGATCAAAAAGTTTTTGCCAGATATAAAGC; TCCCACGACCTGCAGCGTACGAAGCCGAAAAGGGCCGTTTCATAGAGAGTTTTC	Genomic DNA	NsiI	APL1 ORF	Recombination Kit
Aps2-2ycomCherry-TRP(K.l.)	CLHN-2ycomCherry-TRP(K.l.)	Aps2	BsiWI	ACGCGGCCGCCAGCTGAAATGGCAGTACAGTTTATACTGTGCTTTAATAAGC; TCCCACGACCTGCAGCGTACGAAGCGTCTAGTCTATCTAAAATACTTAGTCTTTCTAACAGCATATCC	Genomic DNA	NsiI	APS2 ORF	Recombination Kit
Apl5-2ycomCherry-TRP(K.l.)	CLHN-2ycomCherry-TRP(K.l.)	Apl5	BsiWI	ACGCGGCCGCCAGCTGAAATGACCTCTTTATATGCACCTGGGGC; TCCCACGACCTGCAGCGTACGAAGCAATGTCAGTGCTTTGGTCTCGAAGAAATTC	Genomic DNA	SphI	APL5 ORF	Recombination Kit
Apm3-2ycomCherry-TRP(K.l.)	CLHN-2ycomCherry-TRP(K.l.)	Apm3	BsiWI	ACGCGGCCGCCAGCTGAAATGTATTTGTCATTCTATATCACTGATACAAAGAACAAACTTATTTTCC; TCCCACGACCTGCAGCGTACGAAGCCAGCCTTACTTGAAAATTGCCTGTCTG	Genomic DNA	NcoI	APM3 ORF	Recombination Kit
Vps26-2ycomCherry-TRP(K.l.)	CLHN-2ycomCherry-TRP(K.l.)	Vps26	BsiWI	ACGCGGCCGCCAGCTGAAATGAGTATTTTTTTCAAGCCGCCGATTG; TCCCACGACCTGCAGCGTACGAAGCCCGGGTCCTGTACAATGTTATTTCTGATTG	Genomic DNA	EcoRI	VPS26 ORF	Recombination Kit
Vps5-2ycomCherry-TRP(K.l.)	CLHN-2ycomCherry-TRP(K.l.)	Vps5	BsiWI	ACGCGGCCGCCAGCTGAAATGGACTACGAGGATAATCTAGAAGCACC; TCCCACGACCTGCAGCGTACGAAGCAAGATTGGTTTGGTAGAATGTCTCCCAAAG	Genomic DNA	BbvCI	VPS5 ORF	Recombination Kit
PSSO2-mCherry-Sso2-TRP(K.l.)	CLHN-mCherry-TRP(K.l.)	PSSO2, Sso2	NheI, AscI	(PSSO2)TGGGTTAATTAACATCGCTAGCGCGGGACACCAATTTGAGATTGTTG; & CCTCGCCCTTGCTCACCATTGCTGCAATATTTGTGCGTGTATGG (Sso2)GACGAGCTGTACAAGATGAGCAACGCTAATCCTTATG; & TATTTAGAAGTGGCGCGCCTCACTACTTTCTTGTTTCCACAACGGATG	Genomic DNA	ClaI	SSO2 ORF	Recombination Kit
PTPI1-mCherry-HDEL-TRP(K.l.)	[3]
Cox4-2Dudre-TRP(K.l.)	[3]
Anp1-mCherry-TRP(K.l.)	[3]
Sec7-Dudre-TRP(K.l.)	[3]
Vps4-2Dudre-TRP(K.l.)	[3]
Vph1-mCherry-TRP(K.l.)	[3]
Vps10-GFP-URA(K.l.)	CLHN-GFP-URA(K.l.)	Vps10	HindIII	ACGCGGCCGCCAGCTGAAATGATATTACTTCATTTTGTCTATTCTCTTTGGGCC; TCCCACGACCTGCAGCGTACGAAGCCTGGTTTTCGTTAGATGGCGCTG	Genomic DNA	BbvCI	VPS10 ORF	Recombination Kit
Vps10-2ycomCherry-TRP(K.l.)	CLHN-2ycomCherry-TRP(K.l.)	Vps10	BsiWI	ACGCGGCCGCCAGCTGAAATGATATTACTTCATTTTGTCTATTCTCTTTGGGCC; TCCCACGACCTGCAGCGTACGAAGCCTGGTTTTCGTTAGATGGCGCTG	Genomic DNA			Recombination Kit
Vps10-2ycomCherry-MET15(S.c.)	Vps10-2ycomCherry-TRP(K.l.); CLHN-MET15(S.c.) [6]		I-SceI, AatII					Digestion and T4 ligase
PSNA2-GFP-Sna2-MET15(S.c.)	CLHN-MET15(S.c.)	PSNA2, Sna2, GFP	NheI, AscI	(PSNA2)CCTGGGTTAATTAACATCGCTAGCTCGAGTTCCTTATATATGAGGAGAAAAGCCAG; GTTCTTCTCCTTTACTCATAGTGTAATTCTAAAGTTGTATGTTCTCTAATACGATGAC	Genomic DNA	MluI	SNA2 ORF	Recombination Kit
				(Sna2)AACTATACAAACCTAGGAATTACACTATGCACGCCCGC; TCGCTTATTTAGAAGTGGCGCGCCTCATGCTAAACTACCATAGTTATCATCCGAG	Genomic DNA
				(GFP)GAATTACACTATGAGTAAAGGAGAAGAACTTTTCACTGGAGTTG; AGTGTAATTCCTAGGTTTGTATAGTTCATCCATGCCATGTGTAATCCC	CLHN-GFP-URA(K.l.)
PSNA2-ycomCherry-Sna2-MET15(S.c.)	CLHN-MET15(S.c.)	PSNA2, Sna2, ycomCherry	NheI, AscI	(PSNA2)CCTGGGTTAATTAACATCGCTAGCTCGAGTTCCTTATATATGAGGAGAAAAGCCAG; TCACCCTTAGAAACCATCATAGTGTAATTCTAAAGTTGTATGTTCTCTAATACGATGAC	Genomic DNA	MluI	SNA2 ORF	Recombination Kit
				(Sna2)AATTGTATAAGCCTAGGAATTACACTATGCACGCCCGC; TCGCTTATTTAGAAGTGGCGCGCCTCATGCTAAACTACCATAGTTATCATCCGAG	Genomic DNA
				(ycomCHerry)CTTTAGAATTACACTATGATGGTTTCTAAGGGTGAAGAAGACAACATG; GCATAGTGTAATTCCTAGGCTTATACAATTCATCCATACCACCAG	CLHN-ycomCherry-TRP(K.l.)
[1] Li, H., et al. Temporal dissection of the roles of Atg4 and ESCRT in autophagosome formation in yeast. Cell Death Differ (2024).
[2] Li, D., et al., A fluorescent tool set for yeast Atg proteins. Autophagy, 2015. 11(6): p. 954-60.
[3] Zhu, J., et al., A Validated Set of Fluorescent-Protein-Based Markers for Major Organelles in Yeast (Saccharomyces cerevisiae). mBio, 2019. 10(5).
[4] Song, J.Z.,et al., Assessing the Presence of Phosphoinositides on Autophagosomal Membrane in Yeast by Live Cell Imaging. Microorganisms. 2024 Jul 18;12(7):1458.
[5] Song, J.Z.,et al., Recruitment of Atg1 to the phagophore by Atg8 orchestrates autophagy machineries. Nat Struct Mol Biol. 2025 Apr 28.
[6]He, C.W., et al., Membrane recruitment of Atg8 by Hfl1 facilitates turnover of vacuolar membrane proteins in yeast cells approaching stationary phase. BMC Biol, (2021) 19(1):117.

## Sheet: Supplemental Table 2 Strains
	Strain Name	Genotype
	DJ01 [1]	MATa his3Δ leu2Δ met15Δ ura3Δ trp1Δ::natMX
	YCF370	DJ01 PTPI1::PTPI1-mCherry-HDEL·TRP(K.l.)
	YCF371	DJ01 PCOX4::PCOX4-Cox4-2Dudre·TRP(K.l.)
	YCF372	DJ01 PANP1::PANP1-Anp1-mCherry·TRP(K.l.)
	YCF373	DJ01 PSEC7::PSEC7-Sec7-Dudre·TRP(K.l.)
	YCF374	DJ01 PVPS4::PVPS4-Vps4-2Dudre·TRP(K.l.)
	YCF376	DJ01 PVPH1::PVPH1-Vph1-mCherry·TRP(K.l.)
	YCF2329	DJ01 Cop1-GFP::URA3(K.l.)
	YCF2330	DJ01 Sec21-GFP::URA3(K.l.)
	YCF2331	DJ01 Apl5-GFP::URA3(K.l.)
	YCF2332	DJ01 Sec23::PSEC23-Sec23-mNeonGreen·URA(C.a.)
	YCF2333	DJ01 Apl1-2GFP::URA(C.a.)
	YCF2334	DJ01 Apl2-GFP::URA3(K.l.)
	YCF2338	DJ01 Apm1-GFP ::URA3(K.l.)
	YCF2339	DJ01 Apm3-GFP::URA3(K.l.)
	YCF2340	DJ01 Vps26-GFP::URA3(K.l.)
	YCF2341	DJ01 Sec13::PSEC13-Sec13-mNeonGreen·URA(C.a.)
	YCF2343	DJ01 Vps5-GFP::URA3(K.l.)
	YCF2344	DJ01 Sso2::PSSO2-mCherry-Sso2·TRP(K.l.)
	YCF2346	DJ01 Aps2-2GFP::URA(C.a.)
	YCF2347	DJ01 Cop1-2ycomCherry::TRP(K.l.)
	YCF2348	DJ01 Sec21-2ycomCherry::TRP(K.l.)
	YCF2349	DJ01 Apl5-2ycomCherry::TRP(K.l.)
	YCF2350	DJ01 Sec23-2ycomCherry::TRP(K.l.)
	YCF2351	DJ01 Apl1-2ycomCherry::TRP(K.l.)
	YCF2352	DJ01 Apl2-2ycomCherry::TRP(K.l.)
	YCF2355	DJ01 Apm1-2ycomCherry::TRP(K.l.)
	YCF2356	DJ01 Apm3-2ycomCherry::TRP(K.l.)
	YCF2357	DJ01 Vps26-2ycomCherry::TRP(K.l.)
	YCF2358	DJ01 Sec13-2ycomCherry::TRP(K.l.)
	YCF2359	DJ01 Vps5-2ycomCherry::TRP(K.l.)
	YCF2362	DJ01 Aps2-2ycomCherry::TRP(K.l.)
	YCF2364	YCF2351 Aps2-2GFP::URA(C.a.)
	YCF2366	YCF2333 Aps2-2ycomCherry::TRP(K.l.)
	YCF2367	YCF2329 Sec21-2ycomCherry::TRP(K.l.)
	YCF2368	YCF2330 Cop1-2ycomCherry::TRP(K.l.)
	YCF2371	YCF2331 Apm3-2ycomCherry::TRP(K.l.)
	YCF2372	YCF2332 Sec13-2ycomCherry::TRP(K.l.)
	YCF2377	YCF2334 Apm1-2ycomCherry::TRP(K.l.)
	YCF2383	YCF2338 Apl2-2ycomCherry::TRP(K.l.)
	YCF2386	YCF2339 Apl5-2ycomCherry::TRP(K.l.)
	YCF2389	YCF2341 Sec23-2ycomCherry::TRP(K.l.)
	YCF2390	YCF2340 Vps5-2ycomCherry::TRP(K.l.)
	YCF2391	YCF2243 Vps26-2ycomCherry::TRP(K.l.)
	YCF2392	YCF370 Cop1-GFP::URA3(K.l.)
	YCF2393	YCF371 Cop1-GFP::URA3(K.l.)
	YCF2394	YCF372 Cop1-GFP::URA3(K.l.)
	YCF2395	YCF373 Cop1-GFP::URA3(K.l.)
	YCF2396	YCF374 Cop1-GFP::URA3(K.l.)
	YCF2397	YCF376 Cop1-GFP::URA3(K.l.)
	YCF2398	YCF370 Sec21-GFP::URA3(K.l.)
	YCF2399	YCF371 Sec21-GFP::URA3(K.l.)
	YCF2400	YCF372 Sec21-GFP::URA3(K.l.)
	YCF2401	YCF373 Sec21-GFP::URA3(K.l.)
	YCF2402	YCF374 Sec21-GFP::URA3(K.l.)
	YCF2403	YCF376 Sec21-GFP::URA3(K.l.)
	YCF2404	YCF370 Apl5-GFP::URA3(K.l.)
	YCF2405	YCF371 Apl5-GFP::URA3(K.l.)
	YCF2406	YCF372 Apl5-GFP::URA3(K.l.)
	YCF2407	YCF373 Apl5-GFP::URA3(K.l.)
	YCF2408	YCF374 Apl5-GFP::URA3(K.l.)
	YCF2409	YCF376 Apl5-GFP::URA3(K.l.)
	YCF2410	YCF370 Sec23::PSEC23-Sec23-mNeonGreen·URA(C.a.)
	YCF2411	YCF371 Sec23::PSEC23-Sec23-mNeonGreen·URA(C.a.)
	YCF2412	YCF372 Sec23::PSEC23-Sec23-mNeonGreen·URA(C.a.)
	YCF2413	YCF373 Sec23::PSEC23-Sec23-mNeonGreen·URA(C.a.)
	YCF2414	YCF374 Sec23::PSEC23-Sec23-mNeonGreen·URA(C.a.)
	YCF2415	YCF376 Sec23::PSEC23-Sec23-mNeonGreen·URA(C.a.)
	YCF2416	YCF370 Apl1-2GFP::URA(C.a.)
	YCF2417	YCF371 Apl1-2GFP::URA(C.a.)
	YCF2418	YCF372 Apl1-2GFP::URA(C.a.)
	YCF2419	YCF373 Apl1-2GFP::URA(C.a.)
	YCF2420	YCF374 Apl1-2GFP::URA(C.a.)
	YCF2421	YCF376 Apl1-2GFP::URA(C.a.)
	YCF2422	YCF370 Apl2-GFP::URA3(K.l.)
	YCF2423	YCF371 Apl2-GFP::URA3(K.l.)
	YCF2424	YCF372 Apl2-GFP::URA3(K.l.)
	YCF2425	YCF373 Apl2-GFP::URA3(K.l.)
	YCF2426	YCF374 Apl2-GFP::URA3(K.l.)
	YCF2427	YCF376 Apl2-GFP::URA3(K.l.)
	YCF2446	YCF370 Apm1-GFP ::URA3(K.l.)
	YCF2447	YCF371 Apm1-GFP ::URA3(K.l.)
	YCF2448	YCF372 Apm1-GFP ::URA3(K.l.)
	YCF2449	YCF373 Apm1-GFP ::URA3(K.l.)
	YCF2450	YCF374 Apm1-GFP ::URA3(K.l.)
	YCF2451	YCF376 Apm1-GFP ::URA3(K.l.)
	YCF2452	YCF370 Apm3-GFP::URA3(K.l.)
	YCF2453	YCF371 Apm3-GFP::URA3(K.l.)
	YCF2454	YCF372 Apm3-GFP::URA3(K.l.)
	YCF2455	YCF373 Apm3-GFP::URA3(K.l.)
	YCF2456	YCF374 Apm3-GFP::URA3(K.l.)
	YCF2457	YCF376 Apm3-GFP::URA3(K.l.)
	YCF2458	YCF370 Vps26-GFP::URA3(K.l.)
	YCF2459	YCF371 Vps26-GFP::URA3(K.l.)
	YCF2460	YCF372 Vps26-GFP::URA3(K.l.)
	YCF2461	YCF373 Vps26-GFP::URA3(K.l.)
	YCF2462	YCF374 Vps26-GFP::URA3(K.l.)
	YCF2463	YCF376 Vps26-GFP::URA3(K.l.)
	YCF2464	YCF370 Sec13::PSEC13-Sec13-mNeonGreen·URA(C.a.)
	YCF2465	YCF371 Sec13::PSEC13-Sec13-mNeonGreen·URA(C.a.)
	YCF2466	YCF372 Sec13::PSEC13-Sec13-mNeonGreen·URA(C.a.)
	YCF2467	YCF373 Sec13::PSEC13-Sec13-mNeonGreen·URA(C.a.)
	YCF2468	YCF374 Sec13::PSEC13-Sec13-mNeonGreen·URA(C.a.)
	YCF2469	YCF376 Sec13::PSEC13-Sec13-mNeonGreen·URA(C.a.)
	YCF2476	YCF370 Vps5-GFP::URA3(K.l.)
	YCF2477	YCF371 Vps5-GFP::URA3(K.l.)
	YCF2478	YCF372 Vps5-GFP::URA3(K.l.)
	YCF2479	YCF373 Vps5-GFP::URA3(K.l.)
	YCF2480	YCF374 Vps5-GFP::URA3(K.l.)
	YCF2481	YCF376 Vps5-GFP::URA3(K.l.)
	YCF2482	YCF2329 Sso2::PSSO2-mCherry-Sso2·TRP(K.l.)
	YCF2483	YCF2330 Sso2::PSSO2-mCherry-Sso2·TRP(K.l.)
	YCF2484	YCF2331 Sso2::PSSO2-mCherry-Sso2·TRP(K.l.)
	YCF2485	YCF2332 Sso2::PSSO2-mCherry-Sso2·TRP(K.l.)
	YCF2486	YCF2333 Sso2::PSSO2-mCherry-Sso2·TRP(K.l.)
	YCF2487	YCF2334 Sso2::PSSO2-mCherry-Sso2·TRP(K.l.)
	YCF2491	YCF2338 Sso2::PSSO2-mCherry-Sso2·TRP(K.l.)
	YCF2492	YCF2339 Sso2::PSSO2-mCherry-Sso2·TRP(K.l.)
	YCF2493	YCF2340 Sso2::PSSO2-mCherry-Sso2·TRP(K.l.)
	YCF2494	YCF2341 Sso2::PSSO2-mCherry-Sso2·TRP(K.l.)
	YCF2496	YCF2343 Sso2::PSSO2-mCherry-Sso2·TRP(K.l.)
	YCF2557	YCF370 Aps2-2GFP::URA(C.a.)
	YCF2558	YCF371 Aps2-2GFP::URA(C.a.)
	YCF2559	YCF372 Aps2-2GFP::URA(C.a.)
	YCF2560	YCF373 Aps2-2GFP::URA(C.a.)
	YCF2561	YCF374 Aps2-2GFP::URA(C.a.)
	YCF2562	YCF376 Aps2-2GFP::URA(C.a.)
	YCF2588	YCF2346 Sso2::PSSO2-mCherry-Sso2·TRP(K.l.)
	YCF2589 [2]	BY4741 sec13-1
	YCF2590 [2]	BY4741 sec23-1
	YCF2591 [3]	BY4741 cop1-1
	YCF2592 [2]	BY4741 sec21-1
	YCF2593	YCF2589 Sec13::PSEC13-Sec13-mNeonGreen·URA(C.a.)
	YCF2594	YCF2590 Sec23::PSEC23-Sec23-mNeonGreen·URA(C.a.)
	YCF2595 [4]	BY4741 apl1D::G418
	YCF2596 [4]	BY4741 aps2D::G418
	YCF2597	DJ01 Sna2::PSNA2-GFP-Sna2·MET15(S.c.)
	YCF2598	DJ01 Sna2::PSNA2-ycomCherry-Sna2·MET15(S.c.)
	YCF2599 [4]	BY4741 apl2D::G418
	YCF2600	YCF2599 Sna2::PSNA2-GFP-Sna2·MET15(S.c.)
	YCF2601	YCF2599 Sna2::PSNA2-ycomCherry-Sna2·MET15(S.c.)
	YCF2602	YCF2352 Sna2::PSNA2-GFP-Sna2·MET15(S.c.)
	YCF2603	YCF2334 Sna2::PSNA2-ycomCherry-Sna2·MET15(S.c.)
	YCF2604 [4]	BY4741 apm1D::G418
	YCF2605	YCF2604 Sna2::PSNA2-GFP-Sna2·MET15(S.c.)
	YCF2606	YCF2604 Sna2::PSNA2-ycomCherry-Sna2·MET15(S.c.)
	YCF2607	YCF2355 Sna2::PSNA2-GFP-Sna2·MET15(S.c.)
	YCF2608	YCF2338 Sna2::PSNA2-ycomCherry-Sna2·MET15(S.c.)
	YCF2609 [4]	BY4741 apl5D::G418
	YCF2610	YCF2609 Sna2::PSNA2-GFP-Sna2·MET15(S.c.)
	YCF2611	YCF2609 Sna2::PSNA2-ycomCherry-Sna2·MET15(S.c.)
	YCF2612	YCF2349 Sna2::PSNA2-GFP-Sna2·MET15(S.c.)
	YCF2613	YCF2331 Sna2::PSNA2-ycomCherry-Sna2·MET15(S.c.)
	YCF2614 [4]	BY4741 apm3D::G418
	YCF2615	YCF2614 Sna2::PSNA2-GFP-Sna2·MET15(S.c.)
	YCF2616	YCF2614 Sna2::PSNA2-ycomCherry-Sna2·MET15(S.c.)
	YCF2617	YCF2356 Sna2::PSNA2-GFP-Sna2·MET15(S.c.)
	YCF2618	YCF2339 Sna2::PSNA2-ycomCherry-Sna2·MET15(S.c.)
	YCF2619	DJ01 Vps10-GFP::URA3(K.l.)
	YCF2620	DJ01 Vps10-2ycomCherry::MET15(S.c.)
	YCF2621 [4]	BY4741 vps5D::G418
	YCF2622	YCF2621 Vps10-GFP::URA3(K.l.)
	YCF2623	YCF2621 Vps10-2ycomCherry::MET15(S.c.)
	YCF2624	YCF2359 Vps10-GFP::URA3(K.l.)
	YCF2625	YCF2343 Vps10-2ycomCherry::MET15(S.c.)
	YCF2626 [4]	BY4741 vps26D::G418
	YCF2627	YCF2626 Vps10-GFP::URA3(K.l.)
	YCF2628	YCF2626 Vps10-2ycomCherry::MET15(S.c.)
	YCF2629	YCF2357 Vps10-GFP::URA3(K.l.)
	YCF2630	YCF2340 Vps10-2ycomCherry::MET15(S.c.)
	BY4742 [5]	MATα his3Δ leu2Δ lys2Δ ura3Δ
	[1] Zhu, J., et al., A Validated Set of Fluorescent-Protein-Based Markers for Major Organelles in Yeast (Saccharomyces cerevisiae). mBio, 2019. 10(5).
	[2] Finger, F.P. & Novick, P. Synthetic interactions of the post-Golgi sec mutations of Saccharomyces cerevisiae. Genetics 156, 943-51 (2000).
	[3] Isono, E. et al. The assembly pathway of the 19S regulatory particle of the yeast 26S proteasome. Mol Biol Cell 18, 569-80 (2007).
	[4] Giaever, G., et al. Functional profiling of the Saccharomyces cerevisiae genome. Nature 418, 387–391 (2002).
	[5] Brachmann, C.B., et al. Designer deletion strains derived from Saccharomyces cerevisiae S288C: a useful set of strains and plasmids for PCR-mediated gene disruption and other applications. Yeast. Jan 30;14(2):115-32 (1998).
